# Supplementary material for: Sex‐Specific Regulation of Glycemic Homeostasis by Theabrownin from Pu‐erh Tea
Source: Adv Sci (Weinh). 2026 Apr 16;13(38):e19337. doi: 10.1002/advs.202519337 (PMC13335617; doi:10.1002/advs.202519337)
Supplement: Supplementary file 2 — Supporting File: advs75314‐sup‐0002‐RawData.zip. [file ADVS-13-e19337-s001.zip]

Archive with 70 entries (70 files):
- Control DAPI.tif
- Control Merged.tif
- Control MUC2.tif
- Diestrus DAPI.tif
- Diestrus Merged.tif
- Diestrus MUC2.tif
- Diestrus.tif
- Estrus DAPI.tif
- Estrus Merged.tif
- Estrus MUC2.tif
- Estrus.tif
- F ovx jejunal fluid muc2(Composite).tif
- F ovx tissue  actin(Composite).tif
- F ovx tissue  muc2(Chemiluminescence).tif
- F VOX jejunal fluid total protein(Stain Free Gel).tif
- Female DAPI.jpg
- Female Merged.jpg
- Female mice.tif
- Female MUC2.jpg
- HFD+STZ mice jejunal fluid muc2(Composite).tif
- HFD+STZ mice jejunal fluid total protein(Stain Free Gel).tif
- HFD+STZ mice tissue actin(Composite).tif
- HFD+STZ mice tissue muc2(Composite).tif
- HT-29 cell actin(Composite).tif
- HT-29 cell Muc2(Composite).tif
- ko actin(Composite).tif
- ko muc2 cells(Composite).tif
- M+E2 jejunal fluid muc2(Composite).tif
- M+E2 tissue actin(Composite).tif
- M+E2 tissue muc2(Composite).tif
- M1+E2 H DAPI.tif
- M1+E2 H Merged.tif
- M1+E2 H MUC2.tif
- M2+E2 L DAPI.tif
- M2+E2 L Merged.tif
- M2+E2 L MUC2.tif
- M3+E2 M DAPI.tif
- M3+E2 M Merged.tif
- M3+E2 M MUC2.tif
- Male DAPI.jpg
- Male Merged.jpg
- Male mice.tif
- Male MUC2.jpg
- Male+E2 DAPI.jpg
- Male+E2 Merged.jpg
- Male+E2 mice jejunal fluid total protein(Stain Free Gel).tif
- Male+E2 MUC2.jpg
- Metestrus DAPI.tif
- Metestrus Merged.tif
- Metestrus MUC2.tif
- Metestrus.tif
- MUC2 in the cell supernatants (CSNs)(Composite).tif
- Normal mice jejunal fluid muc2(Composite).tif
- Normal mice jejunal fluid total protein(Stain Free Gel).tif
- Normal mice tissue actin(Composite).tif
- Normal mice tissue muc2(Composite).tif
- OVX DAPI.tif
- OVX Merged.tif
- OVX MUC2.tif
- OVX+E2 DAPI.tif
- OVX+E2 Merged.tif
- OVX+E2 MUC2.tif
- Proestrus DAPI.tif
- Proestrus Mergedtif.tif
- Proestrus MUC2.tif
- Proestrus.tif
- serum HT-29 E2(Composite).tif
- Sham DAPI.tif
- Sham Merged.tif
- Sham MUC2.tif
